# Supplementary material for: Evolution and Unprecedented Variants of the Mitochondrial Genetic Code in a Lineage of Green Algae
Source: Genome Biol Evol. 2019 Oct 16;11(10):2992–3007. doi: 10.1093/gbe/evz210 (PMC6821328; doi:10.1093/gbe/evz210)
Supplement: evz210_Supplementary_Data [file evz210_supplementary_data.zip]

Archive with 3 entries (3 files):
- Supplemenrary_dataset_S1.pdf
- Supplementary_figures.pdf
- Supplementary_tables.xlsx
